# Supplementary material for: Evaluating variants classified as pathogenic in ClinVar in the DDD Study
Source: Genet Med. 2020 Nov 5;23(3):571–5. doi: 10.1038/s41436-020-01021-9 (PMC7935711; doi:10.1038/s41436-020-01021-9)
Supplement: Supplementary file 1 — Supplementary Table 1 and 2 [file 41436_2020_1021_MOESM1_ESM.xlsx]

## Sheet: SuppTable1 Reported
Gene	Location (GRCh37)	Ref	Alt	HGVSc	HGVSp	gnomAD MAF	Consequence	ClinVar URL	DDD N	DDD Genotype	DDD Inheritance	DDD Reason for prior exclusion	DDD Pathogenicity	DDD Contribution	DECIPHER ID	DDD Sex	DDD HPO terms
ANKRD11	chr16:89350537	CTTTTT	C	NM_001256182.2:c.2408_2412del	NM_001256182.2:p.Lys803Argfs*5	-	frameshift_variant	https://www.ncbi.nlm.nih.gov/clinvar/variation/266033/	1	heterozygous	inherited from unaffected mother	inherited from unaffected parent	Pathogenic	Partial	266333	F	Cutis marmorata|Fair hair|Global developmental delay|Hip dislocation|Intrauterine growth retardation|Severe postnatal growth retardation|Talipes valgus
ANKRD11	chr16:89346157	CG	C	NM_001256182.2:c.6792dup	NM_001256182.2:p.Ala2265Argfs*8	-	frameshift_variant	https://www.ncbi.nlm.nih.gov/clinvar/variation/242348/	3	heterozygous	de novo	de novo with low read depth and/or allele balance	Pathogenic	Full	270918	M	Delayed speech and language development|Failure to thrive|Feeding difficulties|Global developmental delay|Mongolian blue spot|Osteopenia|Plagiocephaly|Recurrent respiratory infections|Ventricular septal defect|Vitamin D deficiency
ANKRD11	chr16:89346157	C	CG	NM_001256182.2:c.6792dup	NM_001256182.2:p.Ala2265Argfs*8	-	frameshift_variant	https://www.ncbi.nlm.nih.gov/clinvar/variation/521294/	3	heterozygous	de novo	de novo with low read depth and/or allele balance	Pathogenic	Full	273742	M	Generalized hypotonia|Hypermetropia|Moderate global developmental delay|Recurrent hypoglycemia
ANKRD11	chr16:89346157	C	CG	NM_001256182.2:c.6792dup	NM_001256182.2:p.Ala2265Argfs*8	-	frameshift_variant	https://www.ncbi.nlm.nih.gov/clinvar/variation/521294/	3	heterozygous	unknown	low minor allele frequency and inheritance unknown	Pathogenic	Partial	294669	F	Abnormality of the esophagus|Bilateral postaxial polydactyly|Intellectual disability|moderate|Preauricular pit|obsolete Malformation of the heart and great vessels
ANKRD11	chr16:89348863	G	A	NM_001256182.2:c.4087C>T	NM_001256182.2:p.Arg1363*	-	stop_gained	https://www.ncbi.nlm.nih.gov/clinvar/variation/488985/	1	heterozygous	inherited from unaffected father	inherited from unaffected parent	Pathogenic	Full	305225	M	2-3 toe syndactyly|Failure to thrive in infancy|Frontal bossing|Long eyelashes|Moderate global developmental delay|Sacral dimple|Short stature
BCL11A	chr2:60688968	A	AG	NM_022893.4:c.1078dup	NM_022893.4:p.Leu360Profs*212	-	frameshift_variant	https://www.ncbi.nlm.nih.gov/clinvar/variation/426886/	2	heterozygous	de novo	dropped from ExAC allele count	Pathogenic	Partial	305033	F	Abnormality of thrombocytes|Gait ataxia|Hypermetropia|Microcephaly|Moderate global developmental delay|Recurrent hand flapping
BCL11A	chr2:60688968	A	AG	NM_022893.4:c.1078dup	NM_022893.4:p.Leu360Profs*212	-	frameshift_variant	https://www.ncbi.nlm.nih.gov/clinvar/variation/426886/	2	heterozygous	de novo	dropped from ExAC allele count	Pathogenic	Partial	307618	F	Abnormal aggressive|impulsive or violent behavior|Coarse facial features|Hypermetropia|Impaired pain sensation|Moderate global developmental delay
C12orf57	chr12:7053285	A	G	NM_001301834.1:c.1A>G	NM_001301834.1:p.?	3.182e-05	start_lost	https://www.ncbi.nlm.nih.gov/clinvar/variation/41942/	2	homozygous	unknown	dropped from polyphen prediction	Pathogenic	Full	275543	F	Attention deficit hyperactivity disorder|Developmental regression|Generalized myoclonic seizures|Global developmental delay|Myopia
C12orf57	chr12:7053285	A	G	NM_001301834.1:c.1A>G	NM_001301834.1:p.?	3.182e-05	start_lost	https://www.ncbi.nlm.nih.gov/clinvar/variation/41942/	2	homozygous	unknown	dropped from polyphen prediction	Pathogenic	Full	275544	F	Global developmental delay
CACNA1C	chr12:2614098	G	A	NM_199460.3:c.1204G>A	NM_199460.3:p.Gly402Ser	-	missense_variant	https://www.ncbi.nlm.nih.gov/clinvar/variation/17633/	1	heterozygous	inherited from unaffected mother	inherited from unaffected parent	Pathogenic	Full	304527	M	2-3 toe syndactyly|2-4 toe cutaneous syndactyly|3-4 finger syndactyly|Broad forehead|Cognitive impairment|Curly hair|Hypertension|Maternal hypertension|Sparse lateral eyebrow
CDKL5	chrX:18606106	C	T	NM_003159.2:c.587C>T	NM_003159.2:p.Ser196Leu	-	missense_variant	https://www.ncbi.nlm.nih.gov/clinvar/variation/143827/	1	heterozygous	de novo	failed as heterozygous genotype in male on chrX	Pathogenic	Full	264442	M	Behavioral abnormality|Inappropriate laughter|Joint hypermobility|Macrotia|Recurrent hand flapping|Seizures|Specific learning disability|Wide mouth|Widely spaced teeth
CHD8	chr14:21884039	G	A	NM_001170629.2:c.1744C>T	NM_001170629.2:p.Arg582*	-	stop_gained	https://www.ncbi.nlm.nih.gov/clinvar/variation/216903/	1	heterozygous	inherited from unaffected father	inherited from unaffected parent	Pathogenic	Full	271320	M	Few cafe-au-lait spots|Global developmental delay|High palate|Hypertelorism|Pes planus|Smooth philtrum|Strabismus|Tall stature
COL2A1	chr12:48375586	AG	A	NM_001844.5:c.2381del	NM_001844.5:p.Pro794Leufs*87	-	frameshift_variant	https://www.ncbi.nlm.nih.gov/clinvar/variation/547258/	1	heterozygous	de novo	de novo with low read depth and/or allele balance	Pathogenic	Partial	307614	F	Episodes of ventricular tachycardia|Hip dysplasia|Specific learning disability|Impaired social interactions
CTCF	chr16:67662453	C	T	NM_006565.4:c.1699C>T	NM_006565.4:p.Arg567Trp	-	missense_variant	https://www.ncbi.nlm.nih.gov/clinvar/variation/88638/	2	heterozygous	unknown	dropped from polyphen prediction	Uncertain	Uncertain	273469	F	Atria septal defect|Carious teeth|Chronic diarrhea|Deeply set eye|Delayed speech and language development|Global developmental delay|Intellectual disability|moderate|Long nose|Marked delay in bone age|Short philtrum|Short stature
CTCF	chr16:67662453	C	T	NM_006565.4:c.1699C>T	NM_006565.4:p.Arg567Trp	-	missense_variant	https://www.ncbi.nlm.nih.gov/clinvar/variation/88638/	2	heterozygous	unknown	dropped from polyphen prediction	Uncertain	Uncertain	274218	M	Autism|Bulbous nose|Clinodactyly of the 4th toe|Clinodactyly of the 5th finger|Congenital microcephaly|Deeply set eye|Delayed speech and language development|Deviation of the 2nd finger|Low-set|posteriorly rotated ears|Poor speech|Prominent fingertip pads|Prominent tragus
DDX3X	chrX:41205842	C	T	NM_001356.4:c.1582C>T	NM_001356.4:p.Arg528Cys	-	missense_variant	https://www.ncbi.nlm.nih.gov/clinvar/variation/421724/	1	heterozygous	de novo	de novo with low read depth and/or allele balance	LikelyPathogenic	Full	259915	F	Abnormality of the sacrum|Global developmental delay
DDX3X	chrX:41205628	C	T	NM_001356.4:c.1462C>T	NM_001356.4:p.Arg488Cys	-	missense_variant	https://www.ncbi.nlm.nih.gov/clinvar/variation/207816/	2	homozygous	unknown	dropped from polyphen prediction	LikelyPathogenic	Full	262674	M	Broad forehead|Cerebral palsy|Global developmental delay|Large fleshy ears|Postnatal microcephaly
DDX3X	chrX:41205628	C	T	NM_001356.4:c.1462C>T	NM_001356.4:p.Arg488Cys	-	missense_variant	https://www.ncbi.nlm.nih.gov/clinvar/variation/207816/	2	hemizygous	maternal Xchr	dropped from polyphen prediction	Pathogenic	Partial	268418	M	Abnormality of the eyebrow|Contracture of the proximal interphalangeal joint of the 5th finger|Downslanted palpebral fissures|Global developmental delay|Nephrotic syndrome
DDX3X	chrX:41205629	G	A	NM_001356.4:c.1463G>A	NM_001356.4:p.Arg488His	-	missense_variant	https://www.ncbi.nlm.nih.gov/clinvar/variation/207817/	1	heterozygous	unknown	dropped from polyphen prediction	LikelyPathogenic	Full	293157	F	Abnormality of the eyebrow|Curly hair|Frontoparietal polymicrogyria|Laryngomalacia|Low-set ears|Severe global developmental delay
DNMT3A	chr2:25457176	G	A	NM_175629.2:c.2711C>T	NM_175629.2:p.Pro904Leu	3.584e-05	missense_variant	https://www.ncbi.nlm.nih.gov/clinvar/variation/372798/	1	heterozygous	de novo	dropped from ExAC allele count	Pathogenic	Partial	300981	M	2-3 toe cutaneous syndactyly|Abnormality of earlobe|Frontal bossing|Generalized hypotonia|Global developmental delay|High forehead|Large for gestational age|Macrocephaly|Rudimentary postaxial polydactyly of hands|Short neck
EBF3	chr10:131665510	G	A	NM_001005463.3:c.907C>T	NM_001005463.3:p.Arg303*	-	stop_gained	https://www.ncbi.nlm.nih.gov/clinvar/variation/423864/	2	heterozygous	inherited from mosaic father	inherited from unaffected parent	Pathogenic	Full	286806	F	Congenital muscular torticollis|Global developmental delay|Overlapping toe|Plagiocephaly|Single transverse palmar crease|Unilateral strabismus
EBF3	chr10:131665510	G	A	NM_001005463.3:c.907C>T	NM_001005463.3:p.Arg303*	-	stop_gained	https://www.ncbi.nlm.nih.gov/clinvar/variation/423864/	2	heterozygous	inherited from mosaic father	inherited from unaffected parent	Pathogenic	Full	286809	F	Broad palm|Global developmental delay|Plagiocephaly|Unilateral strabismus
EDA	chrX:69176946	C	T	NM_001399.5:c.466C>T	NM_001399.5:p.Arg156Cys	-	missense_variant	https://www.ncbi.nlm.nih.gov/clinvar/variation/11036/	1	heterozygous	unknown	heterozygote in females in hemizygous gene, inheritance unknown	Pathogenic	Full	305762	F	Breast hypoplasia|Conical tooth|Deuteranopia|Generalized hirsutism|Hypopigmentation of the skin|Oligodontia
ERF	chr19:42753645	G	A	NM_006494.4:c.619C>T	NM_006494.4:p.Arg207*	-	stop_gained	https://www.ncbi.nlm.nih.gov/clinvar/variation/476627/	1	heterozygous	inherited from unaffected father	inherited from unaffected parent	Pathogenic	Partial	266029	M	Abnormality of the lumbar spine|Abnormality of the thoracic spine|Chronic otitis media|Delayed speech and language development|Disproportionate short-trunk short stature|Downslanted palpebral fissures|Esotropia|Hemivertebrae|Hypermetropia|Hypertelorism|Low-set|posteriorly rotated ears|Missing ribs|Protruding ear|Scoliosis|Vertebral segmentation defect|Wide mouth
FGFR2	chr10:123247549	C	T	NM_022970.3:c.1945G>A	NM_022970.3:p.Ala649Thr	-	missense_variant	https://www.ncbi.nlm.nih.gov/clinvar/variation/13296/	1	heterozygous	inherited from unaffected mother	inherited from unaffected parent	LikelyPathogenic	Full	292516	M	Abnormality of thumb phalanx|Aplasia of the semicircular canal|Broad forehead|Cupped ear|Global developmental delay|Malar flattening|Microcephaly|Thick nail
FGFR3	chr4:1803571	C	G	NM_001163213.1:c.749C>G	NM_001163213.1:p.Pro250Arg	4.185e-06	missense_variant	https://www.ncbi.nlm.nih.gov/clinvar/variation/16340/	6	heterozygous	unknown	dropped from polyphen prediction	Pathogenic	Full	272685	F	Abnormal facial shape|Macrocephaly|Speech articulation difficulties|Tall stature
FGFR3	chr4:1803571	C	G	NM_001163213.1:c.749C>G	NM_001163213.1:p.Pro250Arg	4.185e-06	missense_variant	https://www.ncbi.nlm.nih.gov/clinvar/variation/16340/	6	heterozygous	unknown	dropped from polyphen prediction	Pathogenic	Partial	278348	F	Aggressive behavior|Bilateral conductive hearing impairment|Broad forehead|Hypertelorism|Intellectual disability|severe
FGFR3	chr4:1803571	C	G	NM_001163213.1:c.749C>G	NM_001163213.1:p.Pro250Arg	4.185e-06	missense_variant	https://www.ncbi.nlm.nih.gov/clinvar/variation/16340/	6	heterozygous	inherited from unaffected father	inherited from unaffected parent	Pathogenic	Partial	280805	F	Intellectual disability|severe|Long fingers|Low-frequency sensorineural hearing impairment|Seizures|Short philtrum|Stereotypy
FGFR3	chr4:1803571	C	G	NM_001163213.1:c.749C>G	NM_001163213.1:p.Pro250Arg	4.185e-06	missense_variant	https://www.ncbi.nlm.nih.gov/clinvar/variation/16340/	6	heterozygous	unknown	dropped from polyphen prediction	Pathogenic	Partial	284624	M	Autistic behavior|Global developmental delay
FGFR3	chr4:1803571	C	G	NM_001163213.1:c.749C>G	NM_001163213.1:p.Pro250Arg	4.185e-06	missense_variant	https://www.ncbi.nlm.nih.gov/clinvar/variation/16340/	6	heterozygous	inherited from unaffected father	inherited from unaffected parent	Pathogenic	Partial	300851	M	Abnormal facial shape|Delayed CNS myelination|Global developmental delay|Macrocephaly|Rotary nystagmus|Strabismus
FGFR3	chr4:1803571	C	G	NM_001163213.1:c.749C>G	NM_001163213.1:p.Pro250Arg	4.185e-06	missense_variant	https://www.ncbi.nlm.nih.gov/clinvar/variation/16340/	6	heterozygous	unknown	dropped from polyphen prediction	Pathogenic	Partial	304538	M	Cleft palate|Communicating hydrocephalus|Conductive hearing impairment|Frontal bossing|Hypertelorism|Macrotia|Malar flattening|Moderate global developmental delay|Narrow nasal ridge|Prominent fingertip pads|Strabismus|Unilateral cleft lip
FLNA	chrX:153586596	C	T	NM_001110556.2:c.4726G>A	NM_001110556.2:p.Gly1576Arg	-	missense_variant	https://www.ncbi.nlm.nih.gov/clinvar/variation/209154/	1	heterozygous	inherited from unaffected mother	inherited from unaffected parent	Uncertain	Uncertain	269620	F	Bilateral single transverse palmar creases|Delayed speech and language development|Global developmental delay|Hyperactivity|Motor delay|Proptosis|Pulmonic stenosis|Secundum atrial septal defect|Synophrys|Unilateral deafness
FOXG1	chr14:29237202	C	G	NM_005249.5:c.717C>G	NM_005249.5:p.Phe239Leu	-	missense_variant	https://www.ncbi.nlm.nih.gov/clinvar/variation/520962/	1	heterozygous	inherited from mosaic mother	inherited from unaffected parent	LikelyPathogenic	Full	266564	F	Ataxia|Hypermetropia|Joint laxity|Microcephaly|Moderate global developmental delay|Short stature
FOXG1	chr14:29236938	C	CG	NM_005249.5:c.460dup	NM_005249.5:p.Glu154Glyfs*301	-	frameshift_variant	https://www.ncbi.nlm.nih.gov/clinvar/variation/95268/	2	heterozygous	de novo	de novo with low read depth and/or allele balance	Pathogenic	Full	283495	F	Drooling|Intellectual disability|severe|Microcephaly|Retrognathia|Scoliosis|Short stature
FOXG1	chr14:29236938	CG	C	NM_005249.5:c.460dup	NM_005249.5:p.Glu154Glyfs*301	-	frameshift_variant	https://www.ncbi.nlm.nih.gov/clinvar/variation/372563/	2	heterozygous	de novo	de novo with low read depth and/or allele balance	Pathogenic	Full	292828	M	Agenesis of corpus callosum|Constipation|Cryptorchidism|Generalized hypotonia|Gray matter heterotopias|Microcephaly|Partial agenesis of the corpus callosum
HDAC8	chrX:71708853	G	A	NM_018486.3:c.667C>T	NM_018486.3:p.Arg223Trp	-	missense_variant	https://www.ncbi.nlm.nih.gov/clinvar/variation/623138/	2	hemizygous	maternal Xchr	dropped from polyphen prediction	LikelyPathogenic	Full	259485	M	Brachycephaly|Facial asymmetry|Global developmental delay|Highly arched eyebrow|Long nose|Nystagmus|Rod-cone dystrophy|Specific learning disability|Strabismus|Synophrys
HDAC8	chrX:71708853	G	A	NM_018486.3:c.667C>T	NM_018486.3:p.Arg223Trp	-	missense_variant	https://www.ncbi.nlm.nih.gov/clinvar/variation/623138/	2	homozygous	unknown	dropped from polyphen prediction	Pathogenic	Full	303158	M	Abnormality of the ear|Aggressive behavior|Delayed gross motor development|Delayed speech and language development|Downslanted palpebral fissures|Epicanthus|Global developmental delay|Microcephaly|Microtia|Pes planus|Short 5th finger|Talipes
HNF1B	chr17:36099424	CACTT	C	NM_000458.4:c.544+3_544+6del	-	-	splice_region_variant	https://www.ncbi.nlm.nih.gov/clinvar/variation/635668/	2	heterozygous	inherited from mosaic father	failed consequence	Pathogenic	Partial	301818	F	Bilateral sensorineural hearing impairment|Multiple renal cysts
HNF1B	chr17:36099424	CACTT	C	NM_000458.4:c.544+3_544+6del	-	-	splice_region_variant	https://www.ncbi.nlm.nih.gov/clinvar/variation/635668/	2	heterozygous	inherited from mosaic father	failed consequence	Pathogenic	Partial	301819	M	Bilateral sensorineural hearing impairment|Multiple renal cysts
HNF4A	chr20:43042349	G	A	NM_000457.4:c.401G>A	NM_000457.4:p.Arg134Gln	-	missense_variant	https://www.ncbi.nlm.nih.gov/clinvar/variation/427034/	1	heterozygous	unknown	dropped from polyphen prediction	Pathogenic	Partial	300253	M	Intellectual disability|moderate|Long upper lip|Unilateral conductive hearing impairment
HNRNPH2	chrX:100667592	C	T	NM_001032393.2:c.616C>T	NM_001032393.2:p.Arg206Trp	-	missense_variant	https://www.ncbi.nlm.nih.gov/clinvar/variation/225760/	1	heterozygous	unknown	dropped from polyphen prediction	Pathogenic	Full	275820	F	Abnormal aggressive|impulsive or violent behavior|Abnormality of the hip bone|Constipation|Exotropia|Feeding difficulties|Global developmental delay|Intrauterine growth retardation|Microcephaly|Recurrent hand flapping
IDUA	chr4:994668	A	G	NM_000203.5:c.386-2A>G	-	3.597e-05	splice_acceptor_variant	https://www.ncbi.nlm.nih.gov/clinvar/variation/222994/	1	hemizygous	maternal UPD	uniparental disomy	LikelyPathogenic	Partial	266581	M	11 pairs of ribs|Abnormality of the heart valves|Abnormality of the lip|Abnormality of the nose|Asymmetry of the thorax|Bicuspid aortic valve|Bilateral ptosis|Broad lateral eyebrow|Congenital laryngeal stridor|Deep palmar crease|Deep plantar creases|Flat occiput|Global developmental delay|Impaired ocular abduction|Infantile muscular hypotonia|Low-set ears|Neonatal respiratory distress|Overlapping…
IFITM5	chr11:299504	G	A	NM_001025295.3:c.-14C>T	NM_001025295.3:p.=	-	5_prime_UTR_variant	https://www.ncbi.nlm.nih.gov/clinvar/variation/37143/	3	heterozygous	unknown	failed consequence	Pathogenic	Full	259057	F	Blue sclerae|Multiple prenatal fractures|Multiple rib fractures|Pathologic fracture|Vertebral compression fractures
IFITM5	chr11:299504	G	A	NM_001025295.3:c.-14C>T	NM_001025295.3:p.=	-	5_prime_UTR_variant	https://www.ncbi.nlm.nih.gov/clinvar/variation/37143/	3	heterozygous	unknown	failed consequence	Pathogenic	Full	264830	F	Blue sclerae|Ligamentous laxity|Recurrent fractures
IFITM5	chr11:299504	G	A	NM_001025295.3:c.-14C>T	NM_001025295.3:p.=	-	5_prime_UTR_variant	https://www.ncbi.nlm.nih.gov/clinvar/variation/37143/	3	heterozygous	de novo	failed consequence	Pathogenic	Partial	305153	M	Arachnodactyly|Delayed speech and language development|Global developmental delay|Lacrimation abnormality|Mandibular prognathia|Narrow mouth|Widely spaced teeth
KAT6B	chr10:76781764	G	A	NM_001370137.1:c.3147G>A	NM_001370137.1:p.=	-	synonymous_variant	https://www.ncbi.nlm.nih.gov/clinvar/variation/279815/	4	heterozygous	de novo	failed consequence	LikelyPathogenic	Full	265785	F	Abnormality of the eye|Bilateral ptosis|Brachycephaly|Delayed speech and language development|Depressed nasal bridge|Downslanted palpebral fissures|Feeding difficulties in infancy|Global developmental delay|Hypertelorism|Low-set ears
KAT6B	chr10:76781764	G	A	NM_001370137.1:c.3147G>A	NM_001370137.1:p.=	-	synonymous_variant	https://www.ncbi.nlm.nih.gov/clinvar/variation/279815/	4	heterozygous	unknown	failed consequence	Pathogenic	Full	272870	F	Blepharophimosis|Intellectual disability|moderate|Microcephaly|Microtia|Nail dysplasia|Narrow mouth|Ptosis|Short stature|Sparse scalp hair|Underdeveloped nasal alae
KAT6B	chr10:76781764	G	A	NM_001370137.1:c.3147G>A	NM_001370137.1:p.=	-	synonymous_variant	https://www.ncbi.nlm.nih.gov/clinvar/variation/279815/	4	heterozygous	de novo	failed consequence	Pathogenic	Full	276240	M	Blepharophimosis|Central hypotonia|Edema of the dorsum of feet|Edema of the dorsum of hands|Laryngomalacia|Severe global developmental delay|Short finger|Short nose|Talipes
KAT6B	chr10:76781764	G	A	NM_001370137.1:c.3147G>A	NM_001370137.1:p.=	-	synonymous_variant	https://www.ncbi.nlm.nih.gov/clinvar/variation/279815/	4	heterozygous	de novo	failed consequence	Pathogenic	Full	306547	M	Blepharophimosis|Delayed speech and language development|Macrocephaly|Microtia|Optic atrophy|Seizures|Severe global developmental delay|Stenosis of the external auditory canal|Thickened helices|Widely-spaced maxillary central incisors
KCNQ3	chr8:133141777	C	T	NM_004519.4:c.2351G>A	NM_004519.4:p.Arg784Gln	1.194e-05	missense_variant	https://www.ncbi.nlm.nih.gov/clinvar/variation/205992/	1	heterozygous	inherited from unaffected father	inherited from unaffected parent	Uncertain	Uncertain	296041	M	Absence seizures|Cortical visual impairment|Generalized tonic seizures|Mild global developmental delay|Occipital cortical atrophy|Pes cavus|Postnatal microcephaly
KCNT1	chr9:138657034	G	A	NM_020822.3:c.1193G>A	NM_020822.3:p.Arg398Gln	-	missense_variant	https://www.ncbi.nlm.nih.gov/clinvar/variation/39599/	1	heterozygous	inherited from unaffected mother	inherited from unaffected parent	LikelyPathogenic	Full	282598	M	Abnormality of earlobe|Inverted nipples|Moderate global developmental delay|Polyphagia|Scoliosis|Seizures|Ventricular septal defect|Webbed neck
KMT2A	chr11:118344185	A	AC	NM_001197104.1:c.2318dup	NM_001197104.1:p.Ser774Valfs*12	-	frameshift_variant	https://www.ncbi.nlm.nih.gov/clinvar/variation/374257/	5	heterozygous	de novo	dropped from ExAC allele count	Pathogenic	Full	258289	M	Abnormal size of the palpebral fissures|Abnormality of the scrotum|Adrenal insufficiency|Blepharophimosis|Brachydactyly syndrome|Cryptorchidism|Feeding difficulties in infancy|Global developmental delay|Inverted nipples|Lymphedema|Microcephaly|Moderately short stature
KMT2A	chr11:118344185	A	AC	NM_001197104.1:c.2318dup	NM_001197104.1:p.Ser774Valfs*12	-	frameshift_variant	https://www.ncbi.nlm.nih.gov/clinvar/variation/374257/	5	heterozygous	de novo	dropped from ExAC allele count	Pathogenic	Full	258419	M	Cognitive impairment|Short stature
KMT2A	chr11:118344185	A	AC	NM_001197104.1:c.2318dup	NM_001197104.1:p.Ser774Valfs*12	-	frameshift_variant	https://www.ncbi.nlm.nih.gov/clinvar/variation/374257/	5	heterozygous	de novo	dropped from ExAC allele count	Pathogenic	Full	263998	F	Abnormality of the nervous system|Congenital nystagmus|Generalized hypotonia|Generalized joint laxity|Global developmental delay|High palate|Hirsutism|Hypermetropia|Increased body weight|Long eyelashes|Prominent nasal bridge|Ptosis|Retrognathia|Short philtrum|Specific learning disability|Synophrys
KMT2A	chr11:118344185	A	AC	NM_001197104.1:c.2318dup	NM_001197104.1:p.Ser774Valfs*12	-	frameshift_variant	https://www.ncbi.nlm.nih.gov/clinvar/variation/374257/	5	heterozygous	de novo	dropped from ExAC allele count	Pathogenic	Full	276252	M	Bilateral ptosis|Crossed fused renal ectopia|Facial palsy|Global developmental delay|Hypospadias|Short stature
KMT2A	chr11:118344185	A	AC	NM_001197104.1:c.2318dup	NM_001197104.1:p.Ser774Valfs*12	-	frameshift_variant	https://www.ncbi.nlm.nih.gov/clinvar/variation/374257/	5	heterozygous	unknown	low minor allele frequency and inheritance unknown	Pathogenic	Partial	307294	F	Abnormal facial expression|Bilateral ptosis|Cognitive impairment|Feeding difficulties in infancy
MECP2	chrX:153296078	TGGTGGGGTCCTCGGAGCTCTCGGGCTCAGGTGGAGGTGGGGGCA	T	NM_001110792.2:c.1193_1236del	NM_001110792.2:p.Leu398Glnfs*4	-	frameshift_variant	https://www.ncbi.nlm.nih.gov/clinvar/variation/143372/	2	heterozygous	de novo	de novo with low read depth and/or allele balance	Uncertain	Uncertain	259921	F	2-3 toe syndactyly|Global developmental delay|Joint hypermobility|Truncal ataxia
MECP2	chrX:153296078	TGGTGGGGTCCTCGGAGCTCTCGGGCTCAGGTGGAGGTGGGGGCA	T	NM_001110792.2:c.1193_1236del	NM_001110792.2:p.Leu398Glnfs*4	-	frameshift_variant	https://www.ncbi.nlm.nih.gov/clinvar/variation/143372/	2	heterozygous	de novo	de novo with low read depth and/or allele balance	Uncertain	Uncertain	278514	F	Bilateral ptosis|Gastroesophageal reflux|Generalized hypotonia|Global developmental delay|Myopathic facies|Proximal muscle weakness|Strabismus
MECP2	chrX:153296071	GGGGGGCTGGTGGGGTCCTCGGAGCTCTCGGGCTCAGGTGGAGGT	G	NM_001110792.2:c.1200_1243del	NM_001110792.2:p.Pro401*	-	frameshift_variant	https://www.ncbi.nlm.nih.gov/clinvar/variation/143406/	1	heterozygous	de novo	de novo with low read depth and/or allele balance	Uncertain	Uncertain	304930	F	Blepharophimosis|Intellectual disability|moderate|Tapered finger|Upslanted palpebral fissure
MTM1	chrX:149828127	A	G	NM_000252.2:c.1261-10A>G	-	-	intron_variant	https://www.ncbi.nlm.nih.gov/clinvar/variation/11058/	1	heterozygous	de novo	failed consequence	Uncertain	Uncertain	272877	F	Autistic behavior|Hyperactivity|Hypotelorism|Specific learning disability|Speech apraxia
NAA10	chrX:153195400	T	C	NM_003491.4:c.*40A>G	NM_003491.4:p.=	-	3_prime_UTR_variant	https://www.ncbi.nlm.nih.gov/clinvar/variation/617458/	1	hemizygous	maternal Xchr	failed consequence	Uncertain	Uncertain	305491	M	Absent anterior eye chamber|Hypoplasia of penis|Mild global developmental delay|Spina bifida
NAA15	chr4:140262203	C	T	NM_057175.5:c.382C>T	NM_057175.5:p.Arg128*	-	stop_gained	https://www.ncbi.nlm.nih.gov/clinvar/variation/521938/	2	heterozygous	de novo	de novo with low read depth and/or allele balance	LikelyPathogenic	Partial	281373	F	Hearing impairment|Microcephaly|Moderate global developmental delay|Narrow naris|Short 5th metacarpal|Short metatarsal|Short stature
NAA15	chr4:140262203	C	T	NM_057175.5:c.382C>T	NM_057175.5:p.Arg128*	-	stop_gained	https://www.ncbi.nlm.nih.gov/clinvar/variation/521938/	2	heterozygous	inherited from unaffected mother	inherited from unaffected parent	Uncertain	Uncertain	303476	M	Broad-based gait|Generalized hypotonia|Global developmental delay|Inguinal hernia|Periventricular leukomalacia|Recurrent hand flapping|Strabismus
NF1	chr17:29553477	A	AC	NM_001042492.3:c.2033dup	NM_001042492.3:p.Ile679Aspfs*21	-	frameshift_variant	https://www.ncbi.nlm.nih.gov/clinvar/variation/141513/	1	heterozygous	de novo	de novo with low read depth and/or allele balance	Uncertain	Uncertain	259009	F	Coarse hair|Delayed gross motor development|Global developmental delay|Hypermetropia|Infantile muscular hypotonia|Low-set ears
NF1	chr17:29576111	C	T	NM_001042492.3:c.4084C>T	NM_001042492.3:p.Arg1362*	3.979e-06	stop_gained	https://www.ncbi.nlm.nih.gov/clinvar/variation/344/	1	heterozygous	inherited from unaffected father	inherited from unaffected parent	Pathogenic	Full	277987	M	Congenital bilateral ptosis|Downslanted palpebral fissures|High palate|Hypoplasia of teeth|Multiple cafe-au-lait spots|Pectus excavatum of inferior sternum|Severe expressive language delay
NF1	chr17:29586087	A	G	NM_001042492.3:c.4370A>G	NM_001042492.3:p.Lys1457Arg	-	missense_variant	https://www.ncbi.nlm.nih.gov/clinvar/variation/484060/	2	heterozygous	inherited from affected mother	dropped from polyphen prediction	Uncertain	Uncertain	300129	M	Congenital sensorineural hearing impairment|Feeding difficulties in infancy|Hypertelorism|Low-set|posteriorly rotated ears|Pulmonic stenosis
NF1	chr17:29586087	A	G	NM_001042492.3:c.4370A>G	NM_001042492.3:p.Lys1457Arg	-	missense_variant	https://www.ncbi.nlm.nih.gov/clinvar/variation/484060/	2	heterozygous	inherited from affected mother	dropped from polyphen prediction	Uncertain	Uncertain	300143	M	Autistic behavior|Pulmonic stenosis
NF1	chr17:29560229	T	C	NM_001042492.3:c.3706T>C	NM_001042492.3:p.Trp1236Arg	-	missense_variant	https://www.ncbi.nlm.nih.gov/clinvar/variation/450743/	1	heterozygous	inherited from unaffected mother	inherited from unaffected parent	LikelyPathogenic	Full	305489	M	Downslanted palpebral fissures|Epicanthus|High palate|Joint hypermobility|Moderate global developmental delay|Posteriorly rotated ears|U-Shaped upper lip vermilion
NSD1	chr5:176721025	G	A	NM_022455.4:c.6656G>A	NM_022455.4:p.Arg2219His	-	missense_variant	https://www.ncbi.nlm.nih.gov/clinvar/variation/159436/	1	heterozygous	inherited from unaffected father	inherited from unaffected parent	Pathogenic	Full	305650	M	Abnormality of the columella|Autistic behavior|Coarse facial features|Cupped ear|Delayed speech and language development|Few cafe-au-lait spots|Macrocephaly|Posterior helix pit|Recurrent hand flapping|Widely spaced teeth
NUP107	chr12:69084526	G	A	NM_020401.4:c.303G>A	NM_020401.4:p.Met101Ile	3.989e-06	start_lost	https://www.ncbi.nlm.nih.gov/clinvar/variation/183304/	1	homozygous	unknown	dropped from polyphen prediction	Pathogenic	Partial	280656	M	Abnormality of movement|Abnormality of the 5th finger|Bulbous nose|Contracture of the proximal interphalangeal joint of the 5th finger|Curly hair|Feeding difficulties|Global developmental delay|Low anterior hairline|Low insertion of columella|Medial flaring of the eyebrow|Microcephaly|Prenatal movement abnormality|Prominent nasal tip|Proptosis|Seizures|Shallow orbits|Short philtrum|Smooth philtru…
PCDH19	chrX:99662504	C	CG	NM_001184880.2:c.1091dup	NM_001184880.2:p.Tyr366Leufs*10	-	frameshift_variant	https://www.ncbi.nlm.nih.gov/clinvar/variation/206353/	2	heterozygous	paternal Xchr	inherited in X-linked over-dominance gene	Pathogenic	Full	261867	F	Focal seizures with impairment of consciousness or awareness|Generalized seizures
PCDH19	chrX:99662504	C	CG	NM_001184880.2:c.1091dup	NM_001184880.2:p.Tyr366Leufs*10	-	frameshift_variant	https://www.ncbi.nlm.nih.gov/clinvar/variation/206353/	2	heterozygous	paternal Xchr	inherited in X-linked over-dominance gene	Pathogenic	Full	270513	F	Developmental stagnation at onset of seizures|Focal tonic seizures|Generalized seizures|Seizures|Severe global developmental delay
PGAP3	chr17:37829913	C	T	NM_033419.5:c.558-10G>A	-	7.645e-05	intron_variant	https://www.ncbi.nlm.nih.gov/clinvar/variation/224645/	1	homozygous	unknown	failed consequence	Uncertain	Uncertain	305023	F	Delayed fine motor development|Delayed gross motor development|Delayed speech and language development|Elevated serum creatine phosphokinase|Hypertelorism|Infantile axial hypotonia
PIK3CA	chr3:178947865	G	A	NM_006218.4:c.2740G>A	NM_006218.4:p.Gly914Arg	-	missense_variant	https://www.ncbi.nlm.nih.gov/clinvar/variation/39703/	1	heterozygous	unknown	mosaic mechanism gene	Pathogenic	Full	263221	F	2-3 toe syndactyly|Abnormality of neuronal migration|Abnormality of the mouth|Depressed nasal bridge|Disproportionate short-trunk short stature|Hemangioma|Heterotopia|High palate|Hydrocephalus|Joint hypermobility|Macrocephaly|Short foot|Short nose|Short palm|Short toe
PIK3CA	chr3:178916891	G	A	NM_006218.4:c.278G>A	NM_006218.4:p.Arg93Gln	-	missense_variant	https://www.ncbi.nlm.nih.gov/clinvar/variation/419128/	1	heterozygous	inherited from unaffected father	inherited from unaffected parent	LikelyPathogenic	Full	296333	M	Autistic behavior|Dolichocephaly|Large earlobe|Macrocephaly|Micrognathia|Prominent forehead
PLP1	chrX:103041555	CAG	C	NM_001128834.2:c.354_355del	NM_001128834.2:p.Gly120Profs*83	-	frameshift_variant	https://www.ncbi.nlm.nih.gov/clinvar/variation/520586/	1	heterozygous	unknown	heterozygote in females in hemizygous gene, inheritance unknown	Pathogenic	Partial	305677	F	Abnormality of the periventricular white matter|Arachnodactyly|Facial hirsutism|Intellectual disability|moderate|Lumbar hyperlordosis|Strabismus|Upslanted palpebral fissure
PMM2	chr16:8891573	G	T	NM_000303.3:c.-167G>T	-	-	intron_variant	https://www.ncbi.nlm.nih.gov/clinvar/variation/656718/	1	heterozygous	compound het (paternal)	failed consequence	Uncertain	Uncertain	279888	M	Asthma|Bicuspid aortic valve|Coarctation of aorta|Cystic liver disease|Delayed speech and language development|Hypertension|Polycystic kidney dysplasia|Renal cyst|Seizures|Specific learning disability|Upslanted palpebral fissure
PMM2	chr16:8905030	G	A	NM_000303.3:c.442G>A	NM_000303.3:p.Asp148Asn	0.0001588	missense_variant	https://www.ncbi.nlm.nih.gov/clinvar/variation/197659/	1	heterozygous	compound het (maternal)	other variant failed	Uncertain	Uncertain	279888	M	Asthma|Bicuspid aortic valve|Coarctation of aorta|Cystic liver disease|Delayed speech and language development|Hypertension|Polycystic kidney dysplasia|Renal cyst|Seizures|Specific learning disability|Upslanted palpebral fissure
POLR1C	chr6:43487507	A	T	NM_203290.4:c.313A>T	NM_203290.4:p.Ile105Phe	7.953e-06	missense_variant	https://www.ncbi.nlm.nih.gov/clinvar/variation/635141/	1	heterozygous	compound het (maternal)	dropped from polyphen prediction	LikelyPathogenic	Full	304533	F	Carious teeth|Cerebral hypomyelination|Delayed gross motor development|Duplicated collecting system|Intellectual disability|mild|Microcephaly|Myopia
POLR1C	chr6:43488777	CATTAT	C	NM_203290.4:c.916_920del	NM_203290.4:p.Tyr306Leufs*4	1.591e-05	frameshift_variant	https://www.ncbi.nlm.nih.gov/clinvar/variation/635151/	1	heterozygous	compound het (paternal)	dropped from polyphen prediction	LikelyPathogenic	Full	304533	F	Carious teeth|Cerebral hypomyelination|Delayed gross motor development|Duplicated collecting system|Intellectual disability|mild|Microcephaly|Myopia
PPP1CB	chr2:29006800	A	C	NM_002709.3:c.548A>C	NM_002709.3:p.Glu183Ala	-	missense_variant	https://www.ncbi.nlm.nih.gov/clinvar/variation/254652/	1	heterozygous	unknown	dropped from polyphen prediction	Pathogenic	Full	281709	F	Amblyopia|Anteverted nares|Clinodactyly of the 5th finger|Delayed speech and language development|Low-set ears|Narrow mouth|Short nose|Strabismus
PTEN	chr10:89692985	G	T	NM_001304717.5:c.988G>T	NM_001304717.5:p.Glu330*	-	stop_gained	https://www.ncbi.nlm.nih.gov/clinvar/variation/7814/	1	heterozygous	inherited from mosaic father	inherited from unaffected parent	Pathogenic	Partial	287375	M	2-3 toe syndactyly|Abnormal muscle tone|Delayed speech and language development|Gynecomastia|High palate|Joint hypermobility|Misalignment of incisors|Motor delay|Otitis media|Recurrent lower respiratory tract infections|Sleep apnea|Specific learning disability|Tall stature
PTPN11	chr12:112926888	G	A	NM_001330437.1:c.1520G>A	NM_001330437.1:p.Gly507Glu	-	missense_variant	https://www.ncbi.nlm.nih.gov/clinvar/variation/40561/	2	heterozygous	inherited from unaffected mother	inherited from unaffected parent	Uncertain	Uncertain	294091	M	Abnormality of the umbilicus|Conical tooth|Deeply set eye|Delayed eruption of permanent teeth|Delayed speech and language development|Dyslexia|Iris coloboma|Irregularly spaced teeth|Prominent metopic ridge|Short stature
PTPN11	chr12:112926888	G	A	NM_001330437.1:c.1520G>A	NM_001330437.1:p.Gly507Glu	-	missense_variant	https://www.ncbi.nlm.nih.gov/clinvar/variation/40561/	2	heterozygous	inherited from unaffected father	inherited from unaffected parent	Pathogenic	Full	304665	M	Abnormal facial shape|Coronal craniosynostosis|Mild global developmental delay|Pulmonic stenosis
PYCR1	chr17:79892202	C	T	NM_001282281.2:c.878G>A	NM_001282281.2:p.Arg293Gln	7.667e-05	missense_variant	https://www.ncbi.nlm.nih.gov/clinvar/variation/13190/	1	homozygous	unknown	dropped from polyphen prediction	Pathogenic	Full	295673	F	Arthralgia|Blepharophimosis|Cutis laxa|Dysplastic corpus callosum|Epicanthus|Hip dysplasia|Intrauterine growth retardation|Joint hypermobility|Lumbar scoliosis|Macrotia|Microcephaly|Moderate global developmental delay|Optic atrophy|Prematurely aged appearance|Seizures|Specific learning disability|Thin skin|Wide anterior fontanel
RORA	chr15:60789728	G	A	NM_134260.2:c.1597C>T	NM_134260.2:p.Arg533*	-	stop_gained	https://www.ncbi.nlm.nih.gov/clinvar/variation/559568/	1	heterozygous	inherited from mosaic mother	inherited from unaffected parent	LikelyPathogenic	Full	292436	M	Global developmental delay
SCN8A	chr12:52184185	G	A	NM_001330260.2:c.4423G>A	NM_001330260.2:p.Gly1475Arg	-	missense_variant	https://www.ncbi.nlm.nih.gov/clinvar/variation/207119/	2	heterozygous	unknown	dropped from polyphen prediction	Pathogenic	Full	271821	M	Hypermetropia|Seizures|Severe global developmental delay
SCN8A	chr12:52184185	G	A	NM_001330260.2:c.4423G>A	NM_001330260.2:p.Gly1475Arg	-	missense_variant	https://www.ncbi.nlm.nih.gov/clinvar/variation/207119/	2	heterozygous	unknown	dropped from polyphen prediction	Pathogenic	Full	301527	F	Developmental regression|Generalized seizures|Loss of speech
SIL1	chr5:138283171	C	T	NM_001037633.2:c.1030-9G>A	-	4.103e-05	intron_variant	https://www.ncbi.nlm.nih.gov/clinvar/variation/280106/	1	homozygous	biparental	failed consequence	Pathogenic	Full	280281	M	Cerebellar hemisphere hypoplasia|Frontal upsweep of hair|Intention tremor|Joint hypermobility|Neurological speech impairment|Progressive cataract|Tracheomalacia|Truncal ataxia
SLC17A5	chr6:74363567	C	A	NM_012434.5:c.43G>T	NM_012434.5:p.Glu15*	4.322e-06	stop_gained	https://www.ncbi.nlm.nih.gov/clinvar/variation/167694/	1	heterozygous	compound het (maternal)	de novo with low read depth and/or allele balance	Uncertain	Uncertain	261425	M	Anteverted nares|Finger joint hypermobility|Global developmental delay|Long palpebral fissure|Low anterior hairline|Overlapping toe|Short neck|Supernumerary nipple|Valgus foot deformity
SLC17A5	chr6:74354305	C	T	NM_012434.5:c.116G>A	NM_012434.5:p.Arg39His	1.193e-05	missense_variant	https://www.ncbi.nlm.nih.gov/clinvar/variation/431079/	1	heterozygous	compound het (paternal)	other variant failed	Uncertain	Uncertain	261425	M	Anteverted nares|Finger joint hypermobility|Global developmental delay|Long palpebral fissure|Low anterior hairline|Overlapping toe|Short neck|Supernumerary nipple|Valgus foot deformity
SLC52A3	chr20:744581	G	A	NM_001370086.1:c.634C>T	NM_001370086.1:p.Arg212Cys	8.054e-06	missense_variant	https://www.ncbi.nlm.nih.gov/clinvar/variation/210032/	1	homozygous	unknown	dropped from polyphen prediction	Pathogenic	Partial	279912	M	Abnormality of the frontal hairline|Childhood onset sensorineural hearing impairment|High palate|Low-set ears|Narrow palate|Specific learning disability|Synophrys|Thick eyebrow
STAMBP	chr2:74058095	C	T	NM_213622.4:c.112C>T	NM_213622.4:p.Arg38Cys	5.567e-05	missense_variant	https://www.ncbi.nlm.nih.gov/clinvar/variation/50793/	1	heterozygous	compound het (maternal)	dropped from polyphen prediction	Uncertain	Uncertain	259501	F	Congenital visual impairment|Global developmental delay|Microcephaly|Optic nerve hypoplasia|Seizures|Truncal ataxia
STAMBP	chr2:74071966	A	G	NM_213622.4:c.230A>G	NM_213622.4:p.His77Arg	7.962e-06	missense_variant	https://www.ncbi.nlm.nih.gov/clinvar/variation/424125/	1	heterozygous	compound het (paternal)	dropped from polyphen prediction	Uncertain	Uncertain	259501	F	Congenital visual impairment|Global developmental delay|Microcephaly|Optic nerve hypoplasia|Seizures|Truncal ataxia
STXBP1	chr9:130430439	G	A	NM_003165.4:c.875G>A	NM_003165.4:p.Arg292His	-	missense_variant	https://www.ncbi.nlm.nih.gov/clinvar/variation/207424/	2	heterozygous	unknown	dropped from polyphen prediction	Pathogenic	Full	301575	F	Broad forehead|Generalized hypotonia|Intellectual disability|severe|Seizures
STXBP1	chr9:130430439	G	A	NM_003165.4:c.875G>A	NM_003165.4:p.Arg292His	-	missense_variant	https://www.ncbi.nlm.nih.gov/clinvar/variation/207424/	2	heterozygous	unknown	dropped from polyphen prediction	LikelyPathogenic	Full	305283	M	Generalized hypotonia due to defect at the neuromuscular junction|Global developmental delay
TBCK	chr4:107092429	T	C	NM_001163435.3:c.2060-2A>G	-	2.99e-05	splice_acceptor_variant	https://www.ncbi.nlm.nih.gov/clinvar/variation/225239/	1	hemizygous	maternal UPD	uniparental disomy	LikelyPathogenic	Full	262705	M	Brachycephaly|Global developmental delay
TBR1	chr2:162280263	C	CGCTGCAG	NM_006593.4:c.1588_1594dup	NM_006593.4:p.Thr532Argfs*144	-	frameshift_variant	https://www.ncbi.nlm.nih.gov/clinvar/variation/224144/	2	heterozygous	unknown	de novo with low read depth and/or allele balance	Pathogenic	Partial	258295	F	Delayed speech and language development|Global developmental delay|Lumbosacral hirsutism|Postnatal microcephaly|Strabismus
TBR1	chr2:162280263	C	CGCTGCAG	NM_006593.4:c.1588_1594dup	NM_006593.4:p.Thr532Argfs*144	-	frameshift_variant	https://www.ncbi.nlm.nih.gov/clinvar/variation/224144/	2	heterozygous	de novo	de novo with low read depth and/or allele balance	Pathogenic	Full	280135	F	Absent speech|Arachnodactyly|High palate|Joint laxity|Mandibular prognathia|Microcephaly|Seizures|Severe global developmental delay|Wide mouth|Widely spaced primary teeth
TELO2	chr16:1545403	G	A	NM_016111.4:c.392G>A	NM_016111.4:p.Gly131Asp	2.517e-05	missense_variant	https://www.ncbi.nlm.nih.gov/clinvar/variation/419090/	1	heterozygous	compound het (paternal)	dropped from polyphen prediction	Pathogenic	Full	290986	M	Congenital cataract|Convex nasal ridge|Cutis marmorata|Deeply set eye|Low-set ears|Microcephaly|Severe global developmental delay|Short stature
TELO2	chr16:1552933	T	G	NM_016111.4:c.1772T>G	NM_016111.4:p.Val591Gly	4.811e-05	missense_variant	https://www.ncbi.nlm.nih.gov/clinvar/variation/430950/	1	heterozygous	compound het (maternal)	dropped from polyphen prediction	Pathogenic	Full	290986	M	Congenital cataract|Convex nasal ridge|Cutis marmorata|Deeply set eye|Low-set ears|Microcephaly|Severe global developmental delay|Short stature
THOC6	chr16:3077171	G	C	NM_024339.5:c.700G>C	NM_024339.5:p.Val234Leu	0.0001751	missense_variant	https://www.ncbi.nlm.nih.gov/clinvar/variation/521348/	3	homozygous	biparental	dropped from polyphen prediction	LikelyPathogenic	Full	260608	M	Contracture of the proximal interphalangeal joint of the 4th finger|Cryptorchidism|Epicanthus|Few cafe-au-lait spots|Growth delay|Micropenis|Moderate intrauterine growth retardation|Prominent nasal bridge|Sandal gap|Shawl scrotum
THOC6	chr16:3077171	G	C	NM_024339.5:c.700G>C	NM_024339.5:p.Val234Leu	0.0001751	missense_variant	https://www.ncbi.nlm.nih.gov/clinvar/variation/521348/	3	homozygous	biparental	dropped from polyphen prediction	LikelyPathogenic	Partial	304389	F	Abnormality of lower lip|Aplastic/hypoplastic toenail|Bilateral conductive hearing impairment|Blepharophimosis|Chin with horizontal crease|Cleft palate|Congenitally corrected transposition of the great arteries with ventricular septal defect|Cupped ear|Delayed speech and language development|Depressed nasal bridge|Epicanthus|Hypertelorism|Laryngomalacia|Mild global developmental delay|Preaxial ha…
THOC6	chr16:3077171	G	C	NM_024339.5:c.700G>C	NM_024339.5:p.Val234Leu	0.0001751	missense_variant	https://www.ncbi.nlm.nih.gov/clinvar/variation/521348/	3	homozygous	unknown	dropped from polyphen prediction	LikelyPathogenic	Partial	305755	M	Babinski sign|Cataract|Hypotelorism|Joint contracture of the 3rd finger|Joint contracture of the 4th finger|Joint contracture of the 5th finger|Microcephaly|Scoliosis|Seizures|Severe global developmental delay|Tented upper lip vermilion|Upslanted palpebral fissure
THRA	chr17:38244559	C	T	NM_001190919.1:c.788C>T	NM_001190919.1:p.Ala263Val	-	missense_variant	https://www.ncbi.nlm.nih.gov/clinvar/variation/522121/	1	heterozygous	inherited from unaffected father	inherited from unaffected parent	Uncertain	Uncertain	276436	M	Constipation|Global developmental delay|Hypertelorism|Hypoplastic nipples|Low posterior hairline|Muscular hypotonia|Obsessive-compulsive trait|Plagiocephaly|Short middle phalanx of the 4th finger|Short middle phalanx of the 5th finger|Short neck
TUBB4A	chr19:6495282	C	T	NM_001289123.1:c.1381G>A	NM_001289123.1:p.Glu461Lys	-	missense_variant	https://www.ncbi.nlm.nih.gov/clinvar/variation/135658/	2	heterozygous	unknown	dropped from polyphen prediction	Pathogenic	Full	271872	F	Cerebral palsy|Delayed speech and language development|Motor delay|Neoplasm of the nervous system|Specific learning disability
TUBB4A	chr19:6495282	C	T	NM_001289123.1:c.1381G>A	NM_001289123.1:p.Glu461Lys	-	missense_variant	https://www.ncbi.nlm.nih.gov/clinvar/variation/135658/	2	heterozygous	unknown	dropped from polyphen prediction	Pathogenic	Full	272949	M	Abnormal CNS myelination|Cerebellar vermis hypoplasia|Global developmental delay|Short digit
UBE3A	chr15:25601989	AAAG	A	NM_000462.5:c.1814_1816del	NM_000462.5:p.Ser605del	-	inframe_deletion	https://www.ncbi.nlm.nih.gov/clinvar/variation/155987/	1	heterozygous	unknown	imprinting gene but not inherited	Pathogenic	Full	287543	M	Abnormality of earlobe|Brachycephaly|Cafe-au-lait spot|Eczema|Gait ataxia|Long eyelashes|Low anterior hairline|Migraine|Severe global developmental delay|Sleep apnea
UBE3A	chr15:25585321	CAAG	C	NM_000462.5:c.2415_2417del	NM_000462.5:p.Phe805del	-	inframe_deletion	https://www.ncbi.nlm.nih.gov/clinvar/variation/520736/	1	heterozygous	de novo	imprinting gene but not inherited	Pathogenic	Full	305584	F	Involuntary movements|Microcephaly|Severe global developmental delay
UBE3A	chr15:25584335	T	TTTAAG	NM_000462.5:c.2572_2576dup	NM_000462.5:p.Lys859Asnfs*7	-	frameshift_variant	https://www.ncbi.nlm.nih.gov/clinvar/variation/212535/	1	heterozygous	de novo	imprinting gene but not inherited	Pathogenic	Full	307454	M	Absent speech|Central hypotonia|Global developmental delay|Recurrent infections|Wide mouth|Widely spaced primary teeth
WDR45	chrX:48933022	C	T	NM_007075.3:c.830+1G>A	-	-	splice_donor_variant	https://www.ncbi.nlm.nih.gov/clinvar/variation/265508/	1	heterozygous	de novo	failed as heterozygous genotype in male on chrX	Pathogenic	Full	291463	M	Ankle contracture|Autistic behavior|Complex febrile seizures|Hallux valgus|High anterior hairline|Hyperactive deep tendon reflexes|Intellectual disability|severe|Knee flexion contracture|Long fingers|Prominent metopic ridge|Recurrent hand flapping|Seizures|Severe global developmental delay|Sparse lateral eyebrow|Upslanted palpebral fissure
YWHAG	chr7:75959244	G	A	NM_012479.4:c.394C>T	NM_012479.4:p.Arg132Cys	-	missense_variant	https://www.ncbi.nlm.nih.gov/clinvar/variation/438804/	1	heterozygous	inherited from mosaic mother	inherited from unaffected parent	Pathogenic	Full	295407	F	Absence seizures|Anteverted nares|Downslanted palpebral fissures|Downturned corners of mouth|Gastroesophageal reflux|Generalized myoclonic seizures|Global developmental delay|Short attention span|Thick eyebrow|Thick lower lip vermilion

## Sheet: SuppTable2 NotReported
Gene	Location (GRCh37)	lookup	Ref	Alt	HGVSc	HGVSp	gnomAD MAF	Consequence	ClinVar URL	DDD N
ADAR	chr1:154562721	chr1:154562721CCT/C	CCT	C	NM_001365045.1:c.2460_2461del	NM_001365045.1:p.Ala822Glnfs*29	7.954e-06	frameshift_variant	https://www.ncbi.nlm.nih.gov/clinvar/variation/521470/	2
ALDH18A1	chr10:97366676	chr10:97366676G/C	G	C	NM_001323414.2:c.2231C>G	NM_001323414.2:p.Ser744Trp	5.176e-05	missense_variant	https://www.ncbi.nlm.nih.gov/clinvar/variation/522897/	2
CACNA1C	chr12:2702426	chr12:2702426C/G	C	G	NM_199460.3:c.2578C>G	NM_199460.3:p.Arg860Gly	-	missense_variant	https://www.ncbi.nlm.nih.gov/clinvar/variation/190702/	1
CASK	chrX:41390294	chrX:41390294T/C	T	C	NM_001367721.1:c.2486A>G	NM_001367721.1:p.Gln829Arg	1.635e-05	missense_variant	https://www.ncbi.nlm.nih.gov/clinvar/variation/208685/	2
CDKL5	chrX:18660209	chrX:18660209C/T	C	T	NM_000330.4:c.590G>A	NM_000330.4:p.Arg197His	5.462e-06	missense_variant	https://www.ncbi.nlm.nih.gov/clinvar/variation/98997/	1
CHD8	chr14:21861851	chr14:21861851G/A	G	A	NM_001170629.2:c.6103C>T	NM_001170629.2:p.Arg2035*	-	stop_gained	https://www.ncbi.nlm.nih.gov/clinvar/variation/429840/	1
COL11A2	chr6:33156216	chr6:33156216G/A	G	A	NM_080680.3:c.529C>T	NM_080680.3:p.Arg177*	1.217e-05	stop_gained	https://www.ncbi.nlm.nih.gov/clinvar/variation/488752/	1
COL2A1	chr12:48393855	chr12:48393855A/G	A	G	NM_001844.5:c.139T>C	NM_001844.5:p.Trp47Arg	-	missense_variant	https://www.ncbi.nlm.nih.gov/clinvar/variation/418662/	1
COL4A3	chr2:228175538	chr2:228175538CT/C	CT	C	NM_000091.5:c.4803del	NM_000091.5:p.Gly1602Alafs*13	8.018e-06	frameshift_variant	https://www.ncbi.nlm.nih.gov/clinvar/variation/550931/	2
COL6A1	chr21:47407415	chr21:47407415C/A	C	A	NM_001848.3:c.741C>A	NM_001848.3:p.Cys247*	-	stop_gained	https://www.ncbi.nlm.nih.gov/clinvar/variation/384792/	2
COL6A1	chr21:47407536	chr21:47407536CCTCCGGGG/C	CCTCCGGGG	C	NM_001848.3:c.782_789del	NM_001848.3:p.Leu261Argfs*5	-	frameshift_variant	https://www.ncbi.nlm.nih.gov/clinvar/variation/286267/	1
COL9A1	chr6:70981381	chr6:70981381C/A	C	A	NM_001851.5:c.1120G>T	NM_001851.5:p.Glu374*	1.194e-05	stop_gained	https://www.ncbi.nlm.nih.gov/clinvar/variation/489264/	3
CRX	chr19:48339521	chr19:48339521G/A	G	A	NM_000554.6:c.122G>A	NM_000554.6:p.Arg41Gln	-	missense_variant	https://www.ncbi.nlm.nih.gov/clinvar/variation/7421/	1
CUL4B	chrX:119694116	chrX:119694116TGAGGAGGAG/T	TGAGGAGGAG	T	NM_003588.3:c.423_431del	NM_003588.3:p.Ser144_Ser146del	2.31e-05	inframe_deletion	https://www.ncbi.nlm.nih.gov/clinvar/variation/504176/	3
DEPDC5	chr22:32269319	chr22:32269319G/C	G	C	NM_001242896.3:c.3563+1G>C	-	4.012e-06	splice_donor_variant	https://www.ncbi.nlm.nih.gov/clinvar/variation/566892/	2
DHDDS	chr1:26764719	chr1:26764719A/G	A	G	NM_024887.3:c.124A>G	NM_024887.3:p.Lys42Glu	0.0002346	missense_variant	https://www.ncbi.nlm.nih.gov/clinvar/variation/30709/	2
DMD	chrX:32429987	chrX:32429987G/A	G	A	NM_004006.2:c.4115C>T	NM_004006.2:p.Ala1372Val	0.0001368	missense_variant	https://www.ncbi.nlm.nih.gov/clinvar/variation/522691/	1
DMPK	chr19:46280800	chr19:46280800G/A	G	A	NM_001288764.2:c.1009C>T	NM_001288764.2:p.Arg337*	3.999e-06	stop_gained	https://www.ncbi.nlm.nih.gov/clinvar/variation/587521/	1
DYNC1H1	chr14:102452355	chr14:102452355G/A	G	A	NM_001376.5:c.1793G>A	NM_001376.5:p.Arg598His	-	missense_variant	https://www.ncbi.nlm.nih.gov/clinvar/variation/430529/	1
EDNRB	chr13:78477491	chr13:78477491G/A	G	A	NM_001201397.1:c.871C>T	NM_001201397.1:p.Arg291*	3.996e-06	stop_gained	https://www.ncbi.nlm.nih.gov/clinvar/variation/16640/	1
EDNRB	chr13:78477673	chr13:78477673C/T	C	T	NM_001201397.1:c.823G>A	NM_001201397.1:p.Val275Met	0.0001278	missense_variant	https://www.ncbi.nlm.nih.gov/clinvar/variation/619136/	1
EXT2	chr11:44130751	chr11:44130751C/T	C	T	NM_000401.3:c.643C>T	NM_000401.3:p.Arg215*	-	stop_gained	https://www.ncbi.nlm.nih.gov/clinvar/variation/265133/	1
EZH2	chr7:148543659	chr7:148543659A/G	A	G	NM_004456.5:c.149T>C	NM_004456.5:p.Leu50Ser	3.584e-05	missense_variant	https://www.ncbi.nlm.nih.gov/clinvar/variation/208166/	2
FBN1	chr15:48725078	chr15:48725078G/A	G	A	NM_000138.4:c.6724C>T	NM_000138.4:p.Arg2242Cys	1.195e-05	missense_variant	https://www.ncbi.nlm.nih.gov/clinvar/variation/384344/	1
FBN1	chr15:48773879	chr15:48773879C/T	C	T	NM_000138.4:c.3937G>A	NM_000138.4:p.Gly1313Ser	3.981e-06	missense_variant	https://www.ncbi.nlm.nih.gov/clinvar/variation/549195/	1
FBN1	chr15:48800791	chr15:48800791G/A	G	A	NM_000138.4:c.1825C>T	NM_000138.4:p.Arg609Cys	7.958e-06	missense_variant	https://www.ncbi.nlm.nih.gov/clinvar/variation/439709/	1
FBN1	chr15:48888534	chr15:48888534C/T	C	T	NM_000138.4:c.484G>A	NM_000138.4:p.Ala162Thr	-	missense_variant	https://www.ncbi.nlm.nih.gov/clinvar/variation/36083/	1
FLNB	chr3:58131676	chr3:58131676C/A	C	A	NM_001164317.2:c.5547C>A	NM_001164317.2:p.Tyr1849*	3.976e-06	stop_gained	https://www.ncbi.nlm.nih.gov/clinvar/variation/424103/	1
GCH1	chr14:55312485	chr14:55312485C/T	C	T	NM_000161.3:c.626+1G>A	-	-	splice_donor_variant	https://www.ncbi.nlm.nih.gov/clinvar/variation/529415/	1
GFAP	chr17:42987511	chr17:42987511C/T	C	T	NM_001363846.1:c.1289G>A	NM_001363846.1:p.Arg430His	8.037e-06	missense_variant	https://www.ncbi.nlm.nih.gov/clinvar/variation/190367/	1
GLMN	chr1:92712152	chr1:92712152G/A	G	A	NM_053274.3:c.1720C>T	NM_053274.3:p.Arg574*	3.988e-06	stop_gained	https://www.ncbi.nlm.nih.gov/clinvar/variation/618145/	1
GLMN	chr1:92729265	chr1:92729265T/TA	T	TA	NM_053274.3:c.1323dup	NM_053274.3:p.Thr442Tyrfs*10	-	frameshift_variant	https://www.ncbi.nlm.nih.gov/clinvar/variation/660874/	1
GLMN	chr1:92732008	chr1:92732008CTTG/C	CTTG	C	NM_053274.3:c.1179_1181del	NM_053274.3:p.Asn393del	2.809e-05	inframe_deletion	https://www.ncbi.nlm.nih.gov/clinvar/variation/7807/	1
GLMN	chr1:92737201	chr1:92737201T/TA	T	TA	NM_053274.3:c.743dup	NM_053274.3:p.Leu248Phefs*14	-	frameshift_variant	https://www.ncbi.nlm.nih.gov/clinvar/variation/618144/	1
HNF1B	chr17:36059173	chr17:36059173T/TG	T	TG	NM_000458.4:c.1561dup	NM_000458.4:p.Gln521Profs*30	-	frameshift_variant	https://www.ncbi.nlm.nih.gov/clinvar/variation/635577/	1
HNF1B	chr17:36061018	chr17:36061018C/T	C	T	NM_000458.4:c.1504G>A	NM_000458.4:p.Ala502Thr	0	missense_variant	https://www.ncbi.nlm.nih.gov/clinvar/variation/635581/	1
HNF1B	chr17:36099458	chr17:36099458C/T	C	T	NM_000458.4:c.517G>A	NM_000458.4:p.Val173Ile	1.591e-05	missense_variant	https://www.ncbi.nlm.nih.gov/clinvar/variation/635678/	1
HRAS	chr11:533308	chr11:533308C/CG	C	CG	NM_001130442.2:c.450+144dup	-	-	frameshift_variant	https://www.ncbi.nlm.nih.gov/clinvar/variation/522672/	2
HSF4	chr16:67201726	chr16:67201726G/GC	G	GC	NM_001040667.3:c.965dup	NM_001040667.3:p.Pro323Alafs*29	-	frameshift_variant	https://www.ncbi.nlm.nih.gov/clinvar/variation/567423/	1
IKBKG	chrX:153780402	chrX:153780402G/A	G	A	NM_001099856.5:c.389G>A	NM_001099856.5:p.Arg130Gln	2.406e-05	missense_variant	https://www.ncbi.nlm.nih.gov/clinvar/variation/430903/	2
KCNJ11	chr11:17408737	chr11:17408737C/T	C	T	NM_000525.3:c.902G>A	NM_000525.3:p.Arg301His	1.193e-05	missense_variant	https://www.ncbi.nlm.nih.gov/clinvar/variation/8683/	1
KCNJ11	chr11:17408758	chr11:17408758G/A	G	A	NM_000525.3:c.881C>T	NM_000525.3:p.Thr294Met	1.989e-05	missense_variant	https://www.ncbi.nlm.nih.gov/clinvar/variation/211230/	1
LZTR1	chr22:21336623	chr22:21336623T/A	T	A	NM_006767.4:c.-38T>A	NM_006767.4:p.=	8.025e-06	5_prime_UTR_variant	https://www.ncbi.nlm.nih.gov/clinvar/variation/549752/	1
LZTR1	chr22:21336680	chr22:21336680C/CG	C	CG	NM_006767.4:c.27dup	NM_006767.4:p.Gln10Alafs*24	-	frameshift_variant	https://www.ncbi.nlm.nih.gov/clinvar/variation/372684/	3
LZTR1	chr22:21342407	chr22:21342407G/A	G	A	NM_006767.4:c.509G>A	NM_006767.4:p.Arg170Gln	1.993e-05	missense_variant	https://www.ncbi.nlm.nih.gov/clinvar/variation/420175/	1
LZTR1	chr22:21343948	chr22:21343948C/T	C	T	NM_006767.4:c.628C>T	NM_006767.4:p.Arg210*	7.195e-05	stop_gained	https://www.ncbi.nlm.nih.gov/clinvar/variation/599030/	3
LZTR1	chr22:21344794	chr22:21344794GT/G	GT	G	NM_006767.4:c.774del	NM_006767.4:p.Phe258Leufs*93	2.8e-05	frameshift_variant	https://www.ncbi.nlm.nih.gov/clinvar/variation/372924/	6
NEK1	chr4:170482671	chr4:170482671C/T	C	T	NM_001199397.2:c.1226G>A	NM_001199397.2:p.Trp409*	8.026e-06	stop_gained	https://www.ncbi.nlm.nih.gov/clinvar/variation/446672/	1
NF1	chr17:29654736	chr17:29654736C/T	C	T	NM_001042492.3:c.5488C>T	NM_001042492.3:p.Arg1830Cys	-	missense_variant	https://www.ncbi.nlm.nih.gov/clinvar/variation/208853/	1
PPM1D	chr17:58740749	chr17:58740749C/T	C	T	NM_003620.4:c.1654C>T	NM_003620.4:p.Arg552*	7.959e-06	stop_gained	https://www.ncbi.nlm.nih.gov/clinvar/variation/620148/	1
PTPN11	chr12:112926909	chr12:112926909A/G	A	G	NM_001330437.1:c.1541A>G	NM_001330437.1:p.Gln514Arg	3.976e-06	missense_variant	https://www.ncbi.nlm.nih.gov/clinvar/variation/13345/	1
RASA1	chr5:86564738	chr5:86564738ACT/A	ACT	A	NM_002890.3:c.475_476del	NM_002890.3:p.Leu159Glyfs*20	-	frameshift_variant	https://www.ncbi.nlm.nih.gov/clinvar/variation/15999/	1
RASA1	chr5:86685339	chr5:86685339C/T	C	T	NM_002890.3:c.3055C>T	NM_002890.3:p.Gln1019*	-	stop_gained	https://www.ncbi.nlm.nih.gov/clinvar/variation/411713/	1
SCN1A	chr2:166930050	chr2:166930050G/A	G	A	NM_001165963.3:c.82C>T	NM_001165963.3:p.Arg28Cys	3.581e-05	missense_variant	https://www.ncbi.nlm.nih.gov/clinvar/variation/206802/	2
SCN1B	chr19:35524558	chr19:35524558C/G	C	G	NM_199037.5:c.363C>G	NM_199037.5:p.Cys121Trp	3.976e-06	missense_variant	https://www.ncbi.nlm.nih.gov/clinvar/variation/9252/	2
SCN4A	chr17:62022164	chr17:62022164C/A	C	A	NM_000334.4:c.3781G>T	NM_000334.4:p.Glu1261*	4.025e-06	stop_gained	https://www.ncbi.nlm.nih.gov/clinvar/variation/429888/	1
SCN4A	chr17:62024442	chr17:62024442C/T	C	T	NM_000334.4:c.3404G>A	NM_000334.4:p.Arg1135His	0	missense_variant	https://www.ncbi.nlm.nih.gov/clinvar/variation/143201/	1
SCN4A	chr17:62048533	chr17:62048533G/A	G	A	NM_000334.4:c.692C>T	NM_000334.4:p.Thr231Met	1.173e-05	missense_variant	https://www.ncbi.nlm.nih.gov/clinvar/variation/521304/	2
TBX22	chrX:79281097	chrX:79281097T/A	T	A	NM_001109878.2:c.459-5T>A	-	0.0002026	splice_region_variant	https://www.ncbi.nlm.nih.gov/clinvar/variation/50315/	6
TPM2	chr9:35689745	chr9:35689745G/A	G	A	NM_001301227.1:c.70C>T	NM_001301227.1:p.Gln24*	-	stop_gained	https://www.ncbi.nlm.nih.gov/clinvar/variation/450194/	1
TRPV4	chr12:110238470	chr12:110238470C/T	C	T	NM_021625.5:c.806G>A	NM_021625.5:p.Arg269His	-	missense_variant	https://www.ncbi.nlm.nih.gov/clinvar/variation/5000/	1
TSC2	chr16:2112520	chr16:2112520TCTC/T	TCTC	T	NM_000548.5:c.1283_1285del	NM_000548.5:p.Ser428del	-	inframe_deletion	https://www.ncbi.nlm.nih.gov/clinvar/variation/49644/	1
ZBTB20	chr3:114070309	chr3:114070309C/T	C	T	NM_001348803.2:c.616G>A	NM_001348803.2:p.Asp206Asn	1.197e-05	missense_variant	https://www.ncbi.nlm.nih.gov/clinvar/variation/429583/	2
ZIC3	chrX:136648869	chrX:136648869G/C	G	C	NM_003413.4:c.19G>C	NM_003413.4:p.Gly7Arg	6.516e-06	missense_variant	https://www.ncbi.nlm.nih.gov/clinvar/variation/418553/	1
ZMIZ1	chr10:81067244	chr10:81067244G/GC	G	GC	NM_020338.4:c.2758dup	NM_020338.4:p.Gln920Profs*34	-	frameshift_variant	https://www.ncbi.nlm.nih.gov/clinvar/variation/548962/	1
ZNF462	chr9:109690091	chr9:109690091C/T	C	T	NM_021224.6:c.3898C>T	NM_021224.6:p.Arg1300*	-	stop_gained	https://www.ncbi.nlm.nih.gov/clinvar/variation/523821/	1
